# Supplementary material for: Enhancement of Efficiency of a TiO2-BiFeO3 Dye-Synthesized Solar Cell through Magnetization
Source: Materials (Basel). 2022 Sep 13;15(18):6367. doi: 10.3390/ma15186367 (PMC9500914; doi:10.3390/ma15186367)
Supplement: Supplementary file 1 [file materials-15-06367-s001.zip]

Archive with 1 entries (1 files):
- materials-1729392-supplementary.pdf
